# Supplementary material for: Comparative Evaluation of Four Potent Neospora caninum Diagnostic Antigens Using Immunochromatographic Assay for Detection of Specific Antibody in Cattle
Source: Microorganisms. 2021 Oct 11;9(10):2133. doi: 10.3390/microorganisms9102133 (PMC8541029; doi:10.3390/microorganisms9102133)
Supplement: Supplementary file 1 [file microorganisms-09-02133-s001.zip]

Archive with 1 entries (1 files):
- microorganisms-1410751-supplementary.pdf
